# Supplementary material for: Alternative splicing liberates a cryptic cytoplasmic isoform of mitochondrial MECR that antagonizes influenza virus
Source: PLoS Biol. 2022 Dec 21;20(12):e3001934. doi: 10.1371/journal.pbio.3001934 (PMC9815647; doi:10.1371/journal.pbio.3001934)
Supplement: S1 Data — (XLSX) [file pbio.3001934.s012.xlsx]

## Sheet: Overview
Figure	Title	Plotted means and errors, or location of data
1c	MS peptide
1d	Network analysis	Points to P values in Supp Table 2
2a	Functional analysis of top candidate PB2 interactors reveals important roles for hnRNP UL1 and MECR	Mean ± SEM of n = 3 biological replicates
2b	Functional analysis of top candidate PB2 interactors reveals important roles for hnRNP UL1 and MECR	Mean from 2a
2c	Functional analysis of top candidate PB2 interactors reveals important roles for hnRNP UL1 and MECR	Mean ± SD of n = 3
2d	Functional analysis of top candidate PB2 interactors reveals important roles for hnRNP UL1 and MECR	Mean ± SD of n = 3
3b	Proviral hnRNP UL1 associates with influenza polymerase	Mean ± SD of n = 6
4b	Modulating the critical mtFAS enzyme MECR alters mtFAS output and virus growth	Mean ± SD of n = 3
4c	Modulating the critical mtFAS enzyme MECR alters mtFAS output and virus growth	Mean ± SD of n = 6
4e	Modulating the critical mtFAS enzyme MECR alters mtFAS output and virus growth	Mean ± SEM of n = 3 biological replicates
4f	Modulating the critical mtFAS enzyme MECR alters mtFAS output and virus growth	Mean ± SEM of n = 4-6 clones
6a	The antiviral activity of cMECR inhibits RNP assembly independent of MECR and mtFAS	Mean ± SD of n = 6
6d	The antiviral activity of cMECR inhibits RNP assembly independent of MECR and mtFAS	Mean ± SD of n = 3
6e	Phylogenetic tree	Points to the accession numbers in Supp Table 4
6f	The antiviral activity of cMECR inhibits RNP assembly independent of MECR and mtFAS	Mean ± SD of n = 4
S1a	MS peptide	Don't have individual peptide quant data per Ab condition
		Don't have individual peptide quant data per Ab condition
S1b	Network analysis	Points to P values in Supp Table 2
S2a	siRNA screen	Mean ± SEM of n = 2-3 biological replicates
S2b	siRNA screen	Mean from S2a
S2c	siRNA screen	Mean ± SEM of n = 3 biological replicates
S2d	siRNA screen	Mean from S2c
S3a	Tx -iX UL1/NXF1/TPR	Mean ± SD of n = 3
S6b	MECR-KO / addback PASTN	Mean ± SD of n = 3
S6c	siRNA in A549 innate KO	Mean ± SD of n = 3

## Sheet: Fig 1c
K627
27.8	26.36	24.34	23.36	22.78
26.79	26.14	24.01	23.22	22.62
	25.41	23.9	22.46	22.4
E627
23.03	23.47	21.61	19.18	19.28
23.47	22.76	21.58	19.01	18.96
23.54	22.73	21.3	18.95	18.71

## Sheet: Fig 1d
P values available listed in Supp Table 2

## Sheet: Fig 2a
	PB2-627K			PB2-627E
siRNA	exp 1	exp 2	exp 3	exp 1	exp 2	exp 3
NT	100	100	100	100	100	100
NXF1	4.44	1.67	0.31	13.58	0.61	0.33
ABLIM1	39.53	40.26	39.87	59.23	44.19	54.27
ADAR	60.76	70.69	119.25	103.51	99.09	93.57
ALDH18A1	92.4	42.05	48.18	114.34	36.17	63.03
ANP32A	133.04	122.62	147.91	129.58	73.87	129.37
ATP7A	65.9	134.57	121.09	73.28	121.88	133.07
CCDC47	73.23	61.07	144.13	70.38	30.12	78.88
EPB41L1	72.41	44.9	78.32	68.43	52.79	63.24
EPDR1	82.86	50.19	58.04	56.95	22.56	39.85
EWSR1	79.36	62.75	232.51	99.24	66.78	270.54
FUS	73.91	48.33	101.98	84.11	27.49	106.42
GMPS	84.02	45.54	152.36	151.77	51.18	130.24
GPD2	43.63	36.93	46.41	101.27	48.16	70.64
HNRNPUL1	36.82	12.26	15.22	92.51	8.07	21.1
KPNA3	64.11	52.32	68.43	116.62	42.08	81.26
KPNA4	26.96	13.59	70.26	76.07	24	63.88
LGALS3BP	79.76	48.69	111.22	138.45	43.49	119.9
MECR	243.92	614.54	851.45	238.05	241.68	308.68
MRTO4	68.14	114.98	112.16	124.48	56.37	116.62
SHROOM2	77.17	137.7	146.01	123.21	67.46	107.01
SMCHD1	53.82	91.44	195.11	81.75	97.89	148.31
SNTG1	45.86	64.75	118.05	103.22	45.9	97.3
SRSF2	102.88	150.14	146.65	101.01	101.95	138.98
TMEM106B	62.62	89.16	228.1	60.46	97.29	112.08
TPR	59.21	56.72	104.24	83.6	52.42	69.21
TRIM21	102.95	94.91	123.42	145.29	127.64	150.27
TRMT61A	73.91	43.58	92	79.62	59.47	68.23

## Sheet: Fig 2b
	627K	627E
NXF1	2.14	4.84
ABLIM1	39.89	52.56
ADAR	83.57	98.73
ALDH18A1	60.88	71.18
ANP32A	134.53	110.94
ATP7A	107.19	109.41
CCDC47	92.81	59.79
EPB41L1	65.21	61.49
EPDR1	63.7	39.79
EWSR1	124.87	145.52
FUS	74.74	72.67
GMPS	93.97	111.06
GPD2	42.32	73.35
HNRNPUL1	21.43	40.56
KPNA3	61.62	79.99
KPNA4	36.94	54.65
LGALS3BP	79.89	100.61
MECR	569.97	262.8
MRTO4	98.43	99.15
SHROOM2	120.29	99.23
SMCHD1	113.46	109.32
SNTG1	76.22	82.14
SRSF2	133.22	113.98
TMEM106B	126.63	89.94
TPR	73.39	68.41
TRIM21	107.1	141.07
TRMT61A	69.83	69.1

## Sheet: Fig 2c
Left panel			Left panel
NT	hnRNP UL1		NT	MECR
270000	47000		270000	860000
240000	31000		240000	580000
250000	54000		250000	600000

## Sheet: Fig 2d
	WSN			CA04			B/Bris
NT	101.923	105.323	92.7537	107.484	99.6329	92.8826	92.0253	93.3906	114.584
NXF1	6.49062	6.2807	6.38986	16.3776	18.7473	12.8323	9.48303	9.91627	9.70622
hnRNP UL1	50.3044	58.5247	59.696	66.2219	53.6371	62.4167	53.603	50.1721	55.406
MECR	163.433	168.802	189.021	116.809	107.936	116.685	435.056	338.195	395.412

## Sheet: Fig 3b
WT	hnRNP UL1
51083900	116357900
36995900	120009800
30143200	145207900
29114300	195486800
22118900	96327800
30448300	160329900

## Sheet: Fig 4b
NT	MECR	ACP	MECR + ACP
111.53	818.17	81.48	603.9
107.26	512.35	86.77	435.98
81.21	516.55	69.28	547.51

## Sheet: Fig 4c
DMSO	C75
49031600	8408600
54856600	8403600
50578500	9935500
42380100	9082100
49436600	9655300
48050500	12295400

[truncated: 15 more sheets: Fig 4e, Fig 4f, Fig 6a, Fig 6d, Fig 6e, Fig 6f, SFig 1a, SFig 1b, SFig 2a, SFig 2b, SFig 2c, SFig 2d, SFig 3a, SFig 6b, SFig 6c]
